# Supplementary material for: Factors associated with pressure ulcer and dehydration in long-term care settings in Ontario, Canada
Source: PLoS One. 2024 Jan 31;19(1):e0297588. doi: 10.1371/journal.pone.0297588 (PMC10830047; doi:10.1371/journal.pone.0297588)
Supplement: S1 File — (TXT) [file pone.0297588.s002.txt]

=========================================================================================================

© 2023 Institute for Clinical Evaluative Sciences. All rights reserved.

TERMS OF USE:

##Not for distribution.## This code and data is provided to the user solely for its own non-commercial 
use by individuals and/or not-for-profit corporations. User shall not distribute without express written 
permission from the Institute for Clinical Evaluative Sciences.

##Not-for-profit.## This code and data may not be used in connection with profit generating activities.

##No liability.## The Institute for Clinical Evaluative Sciences makes no warranty or representation 
regarding the fitness, quality or reliability of this code and data.

##No Support.## The Institute for Clinical Evaluative Sciences will not provide any technological, 
educational or informational support in connection with the use of this code and data.

##Warning.## By receiving this code and data, user accepts these terms, and uses the code and data, 
solely at its own risk.

========================================================================================================

use ccrs_mort_feb2022.dta, clear
merge 1:1 ikn start_date using ccrsdata_2018tosep2021.dta

drop if age <65
count

*recoding sex and rural variables

replace sex="0" if sex== "M"
replace sex="1" if sex== "F"
destring sex, replace
label define sex 0 "Male" 1 "Female"
label values sex sex
tab sex

replace rural="0" if rural== "N"
replace rural="1" if rural== "Y"
destring rural, replace
label define rural 0 "Urban" 1 "Rural"
label values rural rural
tab rural

order assessdate assessdate1 assessdate2 assessdate3-assessdate22, last

foreach var of var dthdate start_date end_date observationdate indexdate ///
        assessdate-assessdate22 {
qui gen `var'_2=date(`var', "DMY")
drop `var'
ren `var'_2 `var'
format `var' %td
}

drop if start_date>=td(01mar2020)
ren indexdate admdate 

order ikn start_date admdate end_date dthdate observationdate 

replace end_date=td(29feb2020) if end_date>=td(01mar2020) //to set end date to 31aug2020
sort ikn start_date
bysort ikn: gen count2=_n
bysort ikn: gen maxcount=_N
order ikn start_date count2 maxcount
replace dthdate=. if dthdate>0 & count2<maxcount //To drop multiple death for the same person
gen dthyear=year(dthdate)

drop count2 maxcount

order dthyear, a(dthdate)
replace dthdate=. if dthdate>td(29feb2020)  //To exclude death after October 2021
replace dthyear=. if dthdate>td(29feb2020)
qui replace end_date=dthdate if dthdate<end_date
gen diff=dthdate-end_date
order diff, a(dthdate)

replace end_date=dthdate if diff<=30 //Those deaths dischaged after 30 days will be included.
replace dthdate=. if dthdate> end_date+30 //To exclude death 30day after discharge 

gen yr2019=0
gen yr2020=0
gen admyear=year(admdate)
gen end_year=year(end_date)
qui replace yr2019=1 if admyear==2019 
qui replace yr2020=1 if admyear==2020 

order ikn yr2019 yr2020 dthdate admdate end_date observationdate covidresult
drop count

// dropping un-necessary variables
drop any_dth_window-designated_moh_beds i1uu time_assess2-unhappy_roomate_oth type-inst_new

sort ikn start_date
//The following commands deletes any assessment out of 01jan2019-31aug2020 range
forvalues i=1/22 {
qui replace assesstype`i'=. if assessdate`i'<td(01jan2019) | assessdate`i'>td(29feb2020)
qui replace dehyd_ov`i'=. if assessdate`i'<td(01jan2019) | assessdate`i'>td(29feb2020)
qui replace m2a`i'=. if assessdate`i'<td(01jan2019) | assessdate`i'>td(29feb2020)
qui replace assessdate`i'=. if assessdate`i'<td(01jan2019) | assessdate`i'>td(29feb2020)
}

//Replacing assessment if it is assessmenttype 5 (Quarterly)
forvalues i=1/22 {
qui replace assesstype`i'=. if assesstype`i'==5
}
egen assess_No=anycount(assesstype1-assesstype22), v(1 2 3)
order assess_No, a(assesstype22)
drop if assess_No==0 //dropping cases with no assessment

gen month1=month(admdate)

gen month2=month(end_date) 

gen dmth=month(dthdate) 

//gen assessmth=month(Assessdate)
//gen assessyr=year(Assessdate)

replace month1=month1+12 if admyear==2020
replace month2=month2+12 if end_year==2020
replace dmth=dmth+12 if dthyear==2020
count //This is the final count in the analysis

//replace assessmth=assessmth+12 if assessyr==2020

sort ikn start_date

//Calculating the NEGLECT index for each person
forvalues i=1/13 {  //There is no data for assesstype17-assesstype22
qui recode m2a`i' (2/4=1) //Recoding Pressure Ulcer variable
ren m2a`i' PUlcer`i'
ren dehyd_ov`i' dehyd`i'
}

//Calculating neglect for the last assessment

forvalues i=1/13 {
qui egen total`i'=rowtotal(PUlcer`i' dehyd`i') //The 2 main variable of neglect
qui recode total`i' (0=0)(1/2=1)
}
order PUlcer1-PUlcer13 dehyd1-dehyd13 total1-total13, b(diff)

recode age (65/69.99=0 "65-69 yrs") (70/74.99=1 "70-74 yrs")(75/79.99=2 "75-79 yrs") ///
	   (80/84.99=3 "80-84 yrs")(85/120=4 ">=85 yrs"), gen(agegrp)
	   
tab agegrp
tab1 sex rural

recode lhin (1/4=1 "Southwest")(5/8=0 "Central")(9/11=2 "East")(12/14=3 "North"), gen(region)
tab region

drop full_ficat

rename full_ficat# frail#
drop frail14-frail22

forvalues i=1/13 {
qui replace frail`i'="0" if frail`i'== "0. Robust (score = <0.2)"
qui replace frail`i'="1" if frail`i'== "1. Pre-Frail (score = 0.2 to 0.3)"
qui replace frail`i'="2" if frail`i'== "2. Frail (score = >0.3)"
}
qui destring frail*, replace

label define frail 0 "Robust" 1 "Pre-frail" 2 "Frail"
label values frail* frail

qui replace own_cat="0" if own_cat== "Municpal"
qui replace own_cat="1" if own_cat== "Non-Profit"
qui replace own_cat="2" if own_cat== "Private"
destring own_cat, replace force
label define own_cat 0 "Municipal" 1 "Non-profit" 2 "Private"
label values own_cat own_cat
sum age

egen PULCER=rowtotal(PUlcer1-PUlcer13) 
tab PULCER
recode PULCER (1/13=1)

egen DEHYD=rowtotal(dehyd1-dehyd13) 
tab DEHYD
recode DEHYD (1/13=1)

gen FA0=.
forval i=1/13 {
qui replace FA0=0 if frail`i'==0
}

gen FA1=.
forval i=1/13 {
qui replace FA1=1 if frail`i'==1
}

gen FA2=.
forval i=1/13 {
qui replace FA2=2 if frail`i'==2
}
egen Frail=rowmax(FA0 FA1 FA2)
replace Frail=.  if FA0==. & FA1==. & FA2==.
drop FA0 FA1 FA2

foreach var of var sex agegrp rural region Frail incquint own_cat {
dis ""
dis " **** Crosstab between `var' and Pressure Ulcer ****"
tab `var' PULCER, row ch nokey
}

egen Chess=rowmax(chess1-chess13) //Calculating the max of chess for each resident
egen ChessM=rowmean(chess1-chess13) //Calculating the mean of chess for each resident

foreach var of var age Chess ChessM {
dis ""
dis " **** t-test between `var' and Pressure Ulcer ****"
ttest `var', by(PULCER)
}
//Association between Dehydration and other variables

foreach var of var sex agegrp rural region Frail incquint own_cat {
dis ""
dis " **** Crosstab between `var' and dehydration ****"
tab `var' DEHYD, row ch nokey
}

foreach var of var age Chess ChessM {
dis ""
dis " **** t-test between `var' and dehydration ****"
ttest `var', by(DEHYD)
}
//Some extra analysis to support the finding
tab incquint own_cat, row ch nokey
tabstat ChessM, by(agegrp) s(mean sd p10 p25 p50 p75 p90)
tabstat ChessM, by(Frail) s(mean sd p10 p25 p50 p75 p90)

tab region agegrp, row ch nokey
tab own_cat agegrp, row ch nokey
tab agegrp Frail, row ch nokey
//Keep variables for multilevel model analysis
drop diff fac_pstlcode ccrskey covid_pos-covid_dth bed_type-type_dth assesstype14-assesstype22 ///
     i2k1-m2a22 chess14-chess22 _merge assessdate assessdate14-assessdate22 PULCER-Chess

//Preparing data for multilevel analysis
bysort ikn: gen count1=_N
bysort ikn: gen count2=_n
replace count2=count2-1
replace ikn=ikn+count2/count1
drop count1 count2
reshape long PUlcer dehyd total assesstype chess frail assessdate, i(ikn) j(time)

//droping times without assessment
drop if PUlcer==. & dehyd==.

qui tab own_cat, gen(facility) //Facility type
qui tab agegrp, gen(agegrp)
qui tab region, gen(region)
qui tab incquint, gen(income)
bysort ikn: egen frail2=mean(frail)
replace frail=round(frail2)
drop frail2
qui tab frail, gen(frail)

gen chess_sq=chess^2

melogit PUlcer sex agegrp2-agegrp5 region2-region4 chess chess_sq ///
		facility1-facility2 || inst: || ikn:, or nolog	

melogit dehyd sex agegrp2-agegrp5 region2-region4 chess chess_sq ///
		facility1-facility2 || inst: || ikn:, or nolog		
